# Supplementary material for: Identification of influencers through the wisdom of crowds
Source: PLoS One. 2018 Jul 16;13(7):e0200109. doi: 10.1371/journal.pone.0200109 (PMC6047770; doi:10.1371/journal.pone.0200109)
Supplement: S1 Table — Overview of the topic categories. (CSV) [file pone.0200109.s001.csv]

Topic	Abbreviation	NrUsers	NrPosts	NrThreads
us	C1	315650	4493523	4469
world	C2	287436	4649352	8318
opinion	C3	248050	3804811	3221
politics	C4	204574	5567280	2173
justice	C5	164644	2150579	1727
showbiz	C6	116754	707582	2402
tech	C7	97209	528102	1618
health	C8	89191	576744	1456
travel	C9	63477	268125	1411
living	C10	56784	270640	800
sport	-	45632	191879	2727
business	-	24497	86888	1347
studentnews	-	4908	14053	164
