# Supplementary material for: Identification of influencers through the wisdom of crowds
Source: PLoS One. 2018 Jul 16;13(7):e0200109. doi: 10.1371/journal.pone.0200109 (PMC6047770; doi:10.1371/journal.pone.0200109)
Supplement: S2 Table — Overview of the topic categories. (CSV) [file pone.0200109.s002.csv]

Topic	Abbreviation	NrUsers	NrPosts	NrThreads
politics	C1	102490	1564614	9737
business	C2	68169	668984	7287
entertainment	C3	55344	378312	6323
national	C4	50824	580443	4185
international	C5	46334	464150	4978
technology	C6	41968	158793	5066
health	C7	40929	226190	3689
magazine	C8	25675	106026	887
education	C9	15636	120747	954
features	C10	10510	67930	80
sexes	-	9144	43776	466
personal	-	6919	168559	1054
science	-	4366	22310	315
video	-	4048	10712	645
culture	-	3434	91276	543
china	-	2030	7412	369
events	-	726	1943	61
