# Supplementary material for: Identification of influencers through the wisdom of crowds
Source: PLoS One. 2018 Jul 16;13(7):e0200109. doi: 10.1371/journal.pone.0200109 (PMC6047770; doi:10.1371/journal.pone.0200109)
Supplement: S4 Table — (CSV) [file pone.0200109.s004.csv]

IPDecile	CNN	Atlantic	Telegraph
0.2	1	2	413
0.3	575	237	5065
0.4	11335	2191	22503
0.5	43092	6578	39777
0.6	40561	7276	26668
0.7	15209	3062	7361
0.8	3679	700	1111
0.9	664	84	111
1	70	6	6
